# Supplementary material for: Cross-basin and cross-taxa patterns of marine community tropicalization and deborealization in warming European seas
Source: Nat Commun. 2024 Mar 8;15:2126. doi: 10.1038/s41467-024-46526-y (PMC10923825; doi:10.1038/s41467-024-46526-y)
Supplement: Supplementary file 4 — Supplementary Data 1 [file 41467_2024_46526_MOESM4_ESM.xlsx]

## Sheet: Database_CTI
Case study ID (ranked by CTIr)	Case_study	Code	Habitat	Biological group	Region	Sea	Water mass	Basin type	Species number	Lat	Long	Period start	Period end	Period range	n (sampled # years)	SST change (ºC/year)	SST change p	ST100m change	ST100m change p	CTIr (ºC/year)	CTIr p-value	Tropicalization	Deborealization	Borealization	Detropicalization	Trop+Debor	Boreal+Detrop
42	Datras fish Baltic	DATRAS	benthic_demersal	Fish	North East Atlantic BITS (Baltic Sea)	Baltic Sea	Baltic_Kattegat	Semi-enclosed	118	56	17	1991	2020	29	30	0.0325422	0.00188931	0.029314	0.137758	0.023678	8.43839e-05	0.714694	0.0331648	0.245581	0.00656035	0.747859	0.252141
38	Datras fish BoB	DATRAS	benthic_demersal	Fish	North East Atlantic EVHOE (N Bay of Biscay French+South UK)	Bay of Biscay	North East Atlantic	Open	183	47	-6	1997	2019	22	23	0.00615612	0.321382	-0.0106015	0.0350431	0.023039	0.0208513	0.534905	0.196093	0.168756	0.100245	0.730998	0.269002
47	Datras fish NorthSea	DATRAS	benthic_demersal	Fish	North East Atlantic NS-IBTS (North Sea)	North Sea	North East Atlantic	Open	179	56	4	1981	2020	39	40	0.0282732	3.86695e-06	0.0116132	0.0498583	0.0261239	7.06546e-12	0.76573	0.080743	0.137622	0.0159049	0.846473	0.153527
55	Datras fish ScottishSea	DATRAS	benthic_demersal	Fish	North East Atlantic SWC-IBTS	Scottish Sea	North East Atlantic	Open	105	54	-8	1985	2010	25	26	0.0342481	1.33143e-05	0.0270202	1.53164e-05	0.0291229	0.000754123	0.724389	0.171316	0.0689746	0.035321	0.895704	0.104296
28	FYKE NIOZ	FYKE	demersal_pelagic	Fish	Dutch Wadden Sea	Wadden Sea	North East Atlantic	Open	76	52.9	4.7	1980	2021	41	41	0.0351389	5.13419e-06	0.0175915	0.0316697	0.0125687	0.000168802	0.173093	0.517279	0.000819602	0.308808	0.690372	0.309628
23	HB BoB	AZTI_HB	benthic_demersal	HB benthos	Bay of Biscay	Bay of Biscay	North East Atlantic	Open	146	43.5	-2	2002	2020	18	19	0.0107942	0.174722	0.000839467	0.89217	0.00887298	0.177078	0.416129	0.128183	0.372731	0.0829564	0.544313	0.455687
15	HB Marseille	COR	benthic_demersal	HB benthos	Marseille	Western Mediterranean	Mediterranean	Semi-enclosed	28	43	5	2008	2020	12	3	0.06624	0.02453	0.05714	0.004118	0.00262872	0.918283	0.755814	0.0694274	0.152559	0.0221998	0.825241	0.174759
64	HB Tuscany	TUS	benthic_demersal	HB benthos	Tuscan Archipelago	Central Mediterranean	Mediterranean	Semi-enclosed	46	43.423	9.88924	2007	2016	9	10	0.0585554	0.113494	0.0539448	0.178122	0.104667	0.000503471	0.32092	0.562352	0.0547043	0.0620238	0.883272	0.116728
12	ICM crust central T	TRA	benthic_demersal	Crustacea	Central Catalan Sea	Western Mediterranean	Mediterranean	Semi-enclosed	23	41.2	2.152	2000	2020	20	21	0.0337706	0.00514802	0.0195053	0.0242533	-0.00374038	0.888547	0.459393	0.128102	0.355416	0.0570896	0.587495	0.412505
32	ICM crust north T	TRA	benthic_demersal	Crustacea	North Catalan Sea	Western Mediterranean	Mediterranean	Semi-enclosed	23	41.6	3	2000	2020	20	21	0.0334077	0.00796431	0.0240211	0.0071325	0.0200174	0.537189	0.252286	0.125262	0.175295	0.447156	0.377548	0.622452
39	ICM crust south T	TRA	benthic_demersal	Crustacea	South Catalan Sea	Western Mediterranean	Mediterranean	Semi-enclosed	23	40.64	1	2000	2020	20	21	0.0331963	0.00309953	0.0130689	0.141869	0.0230719	0.129886	0.47453	0.199466	0.287789	0.0382147	0.673996	0.326004
43	ICM fish central P	PUR	pelagic	Fish	Central Catalan Sea	Western Mediterranean	Mediterranean	Semi-enclosed	89	41.2	2.152	2000	2020	20	21	0.0337706	0.00514802	0.0195053	0.0242533	0.0239775	0.169178	0.185762	0.463129	0.0265868	0.324521	0.648892	0.351108
16	ICM fish central T	TRA	benthic_demersal	Fish	Central Catalan Sea	Western Mediterranean	Mediterranean	Semi-enclosed	112	41.2	2.152	2000	2020	20	21	0.0337706	0.00514802	0.0195053	0.0242533	0.00455926	0.21346	0.217098	0.310164	0.147119	0.325618	0.527263	0.472737
60	ICM fish north P	PUR	pelagic	Fish	North Catalan Sea	Western Mediterranean	Mediterranean	Semi-enclosed	89	41.6	3	2000	2020	20	21	0.0334077	0.00796431	0.0240211	0.0071325	0.0417522	0.000160033	0.145467	0.521493	0.0282011	0.304839	0.66696	0.33304
14	ICM fish north T	TRA	benthic_demersal	Fish	North Catalan Sea	Western Mediterranean	Mediterranean	Semi-enclosed	112	41.6	3	2000	2020	20	21	0.0334077	0.00796431	0.0240211	0.0071325	0.000886475	0.814524	0.133698	0.372271	0.106116	0.387915	0.505969	0.494031
49	ICM fish south P	PUR	pelagic	Fish	South Catalan Sea	Western Mediterranean	Mediterranean	Semi-enclosed	89	40.64	1	2000	2020	20	21	0.0331963	0.00309953	0.0130689	0.141869	0.0263786	0.214802	0.0333494	0.528288	0.00198055	0.436382	0.561637	0.438363
31	ICM fish south T	TRA	benthic_demersal	Fish	South Catalan Sea	Western Mediterranean	Mediterranean	Semi-enclosed	112	40.64	1	2000	2020	20	21	0.0331963	0.00309953	0.0130689	0.141869	0.0179266	0.555947	0.446174	0.163655	0.280176	0.109994	0.609829	0.390171
30	ICM moll central P	PUR	pelagic	Mollusca	Central Catalan Sea	Western Mediterranean	Mediterranean	Semi-enclosed	9	41.2	2.152	2000	2020	20	21	0.0337706	0.00514802	0.0195053	0.0242533	0.0170579	0.0477597	0.276375	0.331565	0.038064	0.353996	0.60794	0.39206
37	ICM moll central T	TRA	benthic_demersal	Mollusca	Central Catalan Sea	Western Mediterranean	Mediterranean	Semi-enclosed	9	41.2	2.152	2000	2020	20	21	0.0337706	0.00514802	0.0195053	0.0242533	0.0218039	0.377045	0.259075	0.0633897	0.578411	0.0991248	0.322464	0.677536
17	ICM moll north P	PUR	pelagic	Mollusca	North Catalan Sea	Western Mediterranean	Mediterranean	Semi-enclosed	9	41.6	3	2000	2020	20	21	0.0334077	0.00796431	0.0240211	0.0071325	0.00502289	0.612428	0.0490155	0.503808	0.000513805	0.446662	0.552824	0.447176
22	ICM moll north T	TRA	benthic_demersal	Mollusca	North Catalan Sea	Western Mediterranean	Mediterranean	Semi-enclosed	9	41.6	3	2000	2020	20	21	0.0334077	0.00796431	0.0240211	0.0071325	0.0082105	0.713243	0.150541	0.386997	0	0.462462	0.537538	0.462462
1	ICM moll south P	PUR	pelagic	Mollusca	South Catalan Sea	Western Mediterranean	Mediterranean	Semi-enclosed	9	40.64	1	2000	2013	13	14	0.0092909	0.622806	-0.0152226	0.27433	-0.0422882	0.517721	0.128117	0	0.868291	0.00359199	0.128117	0.871883
33	ICM moll south T	TRA	benthic_demersal	Mollusca	South Catalan Sea	Western Mediterranean	Mediterranean	Semi-enclosed	9	40.64	1	2000	2020	20	21	0.0331963	0.00309953	0.0130689	0.141869	0.0206189	0.428223	0.283434	0.0561577	0.623659	0.0367491	0.339592	0.660408
65	INRAE fish Basque	BAS	estuarine	Fish	Bay of Biscay	Bay of Biscay	North East Atlantic	Semi-enclosed	37	43.39	-3.14	1990	2022	32	41	0.015785	0.00670813	-0.00951481	0.0852553	0.1602	2.84221e-07	0.538133	0.384293	0.0519136	0.0256601	0.922426	0.0775737
62	INRAE fish Gironde	GIR	estuarine	Fish	Bay of Biscay	Bay of Biscay	North East Atlantic	Semi-enclosed	43	45.57	-1.25	1985	2020	35	36	0.0148335	0.00166189	0.000834377	0.859924	0.041981	0.000788908	0.194158	0.747719	0.0143773	0.0437458	0.941877	0.0581231
57	INRAE fish Pertuis	GIR	estuarine	Fish	Bay of Biscay	Bay of Biscay	North East Atlantic	Semi-enclosed	53	46.15	-1.23	1996	2019	23	9	0.0135507	0.349403	-0.00599106	0.574815	0.0319591	0.017237	0.571034	0.158568	0.202714	0.0676831	0.729602	0.270398
41	IOLR crust	IOLR	benthic_demersal	Crustacea	Eastern Mediterranean	Eastern Mediterranean	Mediterranean	Semi-enclosed	7	32.6	34.8	1991	2020	29	16	0.0396258	2.33488e-05	0.0291687	0.00625387	0.0234193	0.0510631	0.0672923	0.843317	0	0.0893905	0.910609	0.0893905
63	IOLR fish	IOLR	benthic_demersal	Fish	Eastern Mediterranean	Eastern Mediterranean	Mediterranean	Semi-enclosed	145	32.6	34.8	1990	2020	30	18	0.0393205	2.44402e-06	0.0263293	0.00770683	0.0540727	0.00211399	0.333918	0.364133	0.179339	0.12261	0.698051	0.301949
10	IOLR moll	IOLR	benthic_demersal	Mollusca	Eastern Mediterranean	Eastern Mediterranean	Mediterranean	Semi-enclosed	5	32.6	34.8	1991	2020	29	17	0.0399433	1.12514e-05	0.0275732	0.0123514	-0.0056228	0.254094	0.0945321	0.0952511	0.108919	0.701298	0.189783	0.810217
19	MBA HB NorthWales	MBA	benthic_demersal	HB benthos	North East Atlantic NorthWales	Celtic+Irish Sea	North East Atlantic	Open	45	53	-4.5	2002	2020	18	18	-0.0048073	0.636842	-0.00836084	0.342577	0.00658183	0.0149807	0.35083	0.315995	0.133675	0.1995	0.666825	0.333175
9	MBA HB South	MBA	benthic_demersal	HB benthos	North East Atlantic South	Celtic+Irish Sea	North East Atlantic	Open	42	50	-2.5	2002	2018	16	17	0.00506318	0.666745	-0.00321925	0.701222	-0.00572757	0.0919382	0.268008	0.0936749	0.592201	0.0461159	0.361683	0.638317
20	MBA HB SouthWales	MBA	benthic_demersal	HB benthos	North East Atlantic SouthWales	Celtic+Irish Sea	North East Atlantic	Open	49	52	-5	2002	2020	18	18	0.0029374	0.775473	-0.00200813	0.79627	0.00709075	0.073481	0.590109	0.127636	0.198265	0.0839892	0.717745	0.282255
46	MBA HB SW	MBA	benthic_demersal	HB benthos	North East Atlantic SouthWest	Celtic+Irish Sea	North East Atlantic	Open	49	50.5	-4.5	2002	2020	18	19	0.00370943	0.698408	0.00158963	0.81985	0.0254958	0.339516	0.679255	0.097334	0.145391	0.07802	0.776589	0.223411
6	Medits crust central	MEDITS	benthic_demersal	Crustacea	Central Mediterranean	Western Mediterranean	Mediterranean	Semi-enclosed	66	40	3	1994	2019	25	26	0.0258251	0.00172717	0.0162516	0.0162553	-0.00957732	0.368708	0.364965	0.103095	0.405502	0.126438	0.46806	0.53194
24	Medits crust north	MEDITS	benthic_demersal	Crustacea	North Mediterranean	Western Mediterranean	Mediterranean	Semi-enclosed	67	43	4	1994	2019	25	26	0.0263691	0.00633885	0.0227055	0.000262901	0.00971575	0.285786	0.229384	0.298307	0.239696	0.232612	0.527692	0.472308
2	Medits crust south	MEDITS	benthic_demersal	Crustacea	South Mediterranean	Western Mediterranean	Mediterranean	Semi-enclosed	84	38	1	1994	2019	25	26	0.0203783	0.00178574	-0.000256946	0.967863	-0.0272464	0.082074	0.227004	0.132016	0.526966	0.114015	0.359019	0.640981
8	Medits fish central	MEDITS	benthic_demersal	Fish	Central Mediterranean	Western Mediterranean	Mediterranean	Semi-enclosed	138	40	3	1994	2019	25	26	0.0258251	0.00172717	0.0162516	0.0162553	-0.0060381	0.213587	0.252051	0.201279	0.36041	0.18626	0.45333	0.54667
27	Medits fish North	MEDITS	benthic_demersal	Fish	North Mediterranean	Western Mediterranean	Mediterranean	Semi-enclosed	136	43	4	1994	2019	25	26	0.0263691	0.00633885	0.0227055	0.000262901	0.0116438	0.0480292	0.370305	0.210843	0.258819	0.160033	0.581148	0.418852
11	Medits fish south	MEDITS	benthic_demersal	Fish	South Mediterranean	Western Mediterranean	Mediterranean	Semi-enclosed	159	38	1	1994	2019	25	26	0.0203783	0.00178574	-0.000256946	0.967863	-0.00515777	0.394334	0.369259	0.0811586	0.358488	0.191095	0.450417	0.549583
4	Medits moll central	MEDITS	benthic_demersal	Mollusca	Central Mediterranean	Western Mediterranean	Mediterranean	Semi-enclosed	49	40	3	1994	2019	25	26	0.0258251	0.00172717	0.0162516	0.0162553	-0.0158672	0.0305341	0.152202	0.209535	0.330774	0.307489	0.361737	0.638263
3	Medits moll north	MEDITS	benthic_demersal	Mollusca	North Mediterranean	Western Mediterranean	Mediterranean	Semi-enclosed	48	43	4	1994	2019	25	26	0.0263691	0.00633885	0.0227055	0.000262901	-0.0187078	0.0305002	0.176438	0.197972	0.152496	0.473094	0.37441	0.62559
5	Medits moll south	MEDITS	benthic_demersal	Mollusca	South Mediterranean	Western Mediterranean	Mediterranean	Semi-enclosed	51	38	1	1994	2019	25	26	0.0203783	0.00178574	-0.000256946	0.967863	-0.0115108	0.0975668	0.278178	0.142328	0.446854	0.13264	0.420506	0.579494
29	MEPS zoo BoB	URD	pelagic	Zooplankton	Bay of Biscay	Bay of Biscay	North East Atlantic	Open	25	43.5	-2	1999	2013	14	15	-0.000642309	0.975529	-0.00386645	0.742759	0.0167839	0.48641	0.372284	0.237709	0.123759	0.266247	0.609994	0.390006
61	MEPS zoo Kattegat	KAT_COP	pelagic	Zooplankton	Kattegat Sea	Kattegat Sea	Baltic_Kattegat	Semi-enclosed	17	57	11	1980	2012	32	32	0.0383647	0.000513989	0.00547155	0.669262	0.0418441	0.0913468	0.772849	0.0113915	0.131581	0.0841782	0.784241	0.215759
7	MEPS zoo Saronikos	SAR	pelagic	Zooplankton	Εastern mediterranean	Εastern mediterranean	Mediterranean	Semi-enclosed	45	37	23	1987	2018	31	23	0.0455381	4.64e-07	0.0349993	0.00015832	-0.00831134	0.423017	0.0442085	0.432712	0.052598	0.470481	0.476921	0.523079
25	SB BoB	AZTI_SB	benthic_demersal	SB benthos	Bay of Biscay	Bay of Biscay	North East Atlantic	Open	579	43.5	-2	1995	2020	25	26	0.00394233	0.42686	-0.00892139	0.0497664	0.0100098	0.15116	0.465806	0.0493666	0.423195	0.0616324	0.515173	0.484827
26	SB Kattegat NW	KAT_BEN	benthic_demersal	SB benthos	Kattegat	Kattegat Sea	Baltic_Kattegat	Semi-enclosed	434	56	10	1980	2012	32	33	0.0411814	0.000120054	0.00113351	0.931393	0.0105354	0.00328791	0.145686	0.498247	0.078224	0.277843	0.643933	0.356067
21	SB Kattegat SE	KAT_BEN	benthic_demersal	SB benthos	Kattegat	Kattegat Sea	Baltic_Kattegat	Semi-enclosed	334	55	11.5	1980	2012	32	33	0.0398279	0.00050654	0.0216095	0.072341	0.00819085	0.0138886	0.328221	0.257268	0.221049	0.193462	0.585489	0.414511
13	SB L4	L4_BEN	benthic_demersal	SB benthos	Western Englsh Channel	Western English Channel	North East Atlantic	Open	516	50.25	-4.2	2008	2019	11	12	0.0381831	0.0304349	0.0217408	0.0951941	-0.00371319	0.72442	0.217028	0.265903	0.151853	0.365216	0.482931	0.517069
52	SB NYOZ B	WS	benthic_demersal	SB benthos	Dutch Wadden Sea	Wadden Sea	North East Atlantic	Open	73	52.9	4.8	1980	2019	39	40	0.0352572	2.6668e-05	0.0155865	0.0810666	0.027885	4.97701e-07	0.714671	0.0535069	0.219497	0.0123256	0.768177	0.231823
48	SB NYOZ C	WS	benthic_demersal	SB benthos	Dutch Wadden Sea	Wadden Sea	North East Atlantic	Open	51	52.9	4.8	1980	2019	39	40	0.0352572	2.6668e-05	0.0155865	0.0810666	0.0263437	1.50629e-06	0.730979	0.0633548	0.193333	0.0123329	0.794334	0.205666
34	SB NYOZ D	WS	benthic_demersal	SB benthos	Dutch Wadden Sea	Wadden Sea	North East Atlantic	Open	56	52.9	4.8	1980	2019	39	40	0.0352572	2.6668e-05	0.0155865	0.0810666	0.0210865	0.00062978	0.682021	0.0395242	0.259649	0.0188062	0.721545	0.278455
59	SB NYOZ Dk	WS	benthic_demersal	SB benthos	Dutch Wadden Sea	Wadden Sea	North East Atlantic	Open	39	52.9	4.8	1980	2019	39	40	0.0352572	2.6668e-05	0.0155865	0.0810666	0.0335866	0.00017401	0.705557	0.166475	0.0909193	0.0370484	0.872032	0.127968
51	SB NYOZ E	WS	benthic_demersal	SB benthos	Dutch Wadden Sea	Wadden Sea	North East Atlantic	Open	64	52.9	4.8	1980	2019	39	40	0.0352572	2.6668e-05	0.0155865	0.0810666	0.0272794	1.56801e-06	0.742501	0.0637898	0.181412	0.0122968	0.806291	0.193709
36	SB NYOZ F	WS	benthic_demersal	SB benthos	Dutch Wadden Sea	Wadden Sea	North East Atlantic	Open	42	52.9	4.8	1980	2019	39	40	0.0352572	2.6668e-05	0.0155865	0.0810666	0.0215764	1.15845e-05	0.677409	0.0940374	0.198561	0.0299921	0.771447	0.228553
54	SB NYOZ G	WS	benthic_demersal	SB benthos	Dutch Wadden Sea	Wadden Sea	North East Atlantic	Open	35	52.9	4.8	1980	2019	39	40	0.0352572	2.6668e-05	0.0155865	0.0810666	0.0287005	0.000440794	0.82034	0.0303935	0.130098	0.0191679	0.850734	0.149266
58	SB NYOZ H	WS	benthic_demersal	SB benthos	Dutch Wadden Sea	Wadden Sea	North East Atlantic	Open	43	52.9	4.8	1980	2019	39	40	0.0352572	2.6668e-05	0.0155865	0.0810666	0.0334144	1.02855e-06	0.778295	0.0739386	0.108171	0.0395948	0.852234	0.147766
40	SB NYOZ J	WS	benthic_demersal	SB benthos	Dutch Wadden Sea	Wadden Sea	North East Atlantic	Open	63	52.9	4.8	1980	2019	39	40	0.0352572	2.6668e-05	0.0155865	0.0810666	0.023419	0.000154047	0.688537	0.0798596	0.224242	0.00736124	0.768397	0.231603
56	SB NYOZ K	WS	benthic_demersal	SB benthos	Dutch Wadden Sea	Wadden Sea	North East Atlantic	Open	41	52.9	4.8	1980	2019	39	40	0.0352572	2.6668e-05	0.0155865	0.0810666	0.0301058	2.971e-08	0.743737	0.0855109	0.140538	0.0302142	0.829248	0.170752
50	SB NYOZ L	WS	benthic_demersal	SB benthos	Dutch Wadden Sea	Wadden Sea	North East Atlantic	Open	42	52.9	4.8	1980	2019	39	40	0.0352572	2.6668e-05	0.0155865	0.0810666	0.0272462	1.52487e-08	0.705558	0.081782	0.1766	0.0360598	0.78734	0.21266
53	SB NYOZ M	WS	benthic_demersal	SB benthos	Dutch Wadden Sea	Wadden Sea	North East Atlantic	Open	53	52.9	4.8	1980	2019	39	40	0.0352572	2.6668e-05	0.0155865	0.0810666	0.0282834	1.02757e-07	0.724633	0.12892	0.129502	0.016944	0.853554	0.146446
45	SB NYOZ Mz	WS	benthic_demersal	SB benthos	Dutch Wadden Sea	Wadden Sea	North East Atlantic	Open	46	52.9	4.8	1980	2019	39	40	0.0352572	2.6668e-05	0.0155865	0.0810666	0.0253956	3.90762e-05	0.624045	0.192742	0.131948	0.051265	0.816787	0.183213
35	SB NYOZ N	WS	benthic_demersal	SB benthos	Dutch Wadden Sea	Wadden Sea	North East Atlantic	Open	31	52.9	4.8	1980	2019	39	40	0.0352572	2.6668e-05	0.0155865	0.0810666	0.0211135	0.0162309	0.819929	0.0250207	0.147145	0.00790527	0.844949	0.155051
44	SB NYOZ Sl	WS	benthic_demersal	SB benthos	Dutch Wadden Sea	Wadden Sea	North East Atlantic	Open	42	52.9	4.8	1980	2019	39	40	0.0352572	2.6668e-05	0.0155865	0.0810666	0.0252107	0.00208321	0.729821	0.0852697	0.132501	0.0524085	0.815091	0.184909
18	Zoo L4	L4_ZOO	pelagic	Zooplankton	Western Englsh Channel	Western English Channel	North East Atlantic	Open	20	50.25	-4.2	1988	2017	29	30	0.00663009	0.28687	-0.00897455	0.0732426	0.00571006	0.19978	0.126627	0.50773	0.119555	0.246087	0.634357	0.365643
