# Supplementary material for: Cross-basin and cross-taxa patterns of marine community tropicalization and deborealization in warming European seas
Source: Nat Commun. 2024 Mar 8;15:2126. doi: 10.1038/s41467-024-46526-y (PMC10923825; doi:10.1038/s41467-024-46526-y)
Supplement: Supplementary file 6 — Source Data [file 41467_2024_46526_MOESM6_ESM.xlsx]

## Sheet: Figure 2b
Figure 2b
		Mean	CI min	CI max
	Site 1	-0.422882	-1.77574	0.92998
	Site 2	-0.272464	-0.582326	0.0373984
	Site 3	-0.187078	-0.355009	-0.0191476
	Site 4	-0.158672	-0.301136	-0.0162083
	Site 5	-0.115108	-0.252911	0.022694
	Site 6	-0.0957732	-0.311533	0.119986
	Site 7	-0.0831134	-0.290836	0.124609
	Site 8	-0.060381	-0.157918	0.0371561
	Site 9	-0.0572757	-0.125083	0.010532
	Site 10	-0.056228	-0.153348	0.0408918
	Site 11	-0.0515777	-0.174308	0.0711521
	Site 12	-0.0374038	-0.588581	0.513773
	Site 13	-0.0371319	-0.265278	0.191014
	Site 14	0.00886475	-0.0691346	0.0868641
	Site 15	0.0262872	-0.421975	0.47455
	Site 16	0.0455926	-0.0285381	0.119723
	Site 17	0.0502289	-0.15387	0.254328
	Site 18	0.0571006	-0.0319691	0.14617
	Site 19	0.0658183	0.0148609	0.116776
	Site 20	0.0709075	-0.00719447	0.149009
	Site 21	0.0819085	0.0178521	0.145965
	Site 22	0.082105	-0.378555	0.542765
	Site 23	0.0887298	-0.044202	0.221662
	Site 24	0.0971575	-0.0865154	0.28083
	Site 25	0.100098	-0.0392344	0.239431
	Site 26	0.105354	0.0378971	0.172811
	Site 27	0.116438	0.00109455	0.231781
	Site 28	0.125687	0.0645872	0.186787
	Site 29	0.167839	-0.338287	0.673964
	Site 30	0.170579	0.00186417	0.339294
	Site 31	0.179266	-0.446642	0.805174
	Site 32	0.200174	-0.466493	0.866841
	Site 33	0.206189	-0.326897	0.739274
	Site 34	0.210865	0.096316	0.325414
	Site 35	0.211135	0.0412245	0.381045
	Site 36	0.215764	0.129161	0.302366
	Site 37	0.218039	-0.286493	0.722572
	Site 38	0.23039	0.0386165	0.422163
	Site 39	0.230719	-0.0743015	0.535739
	Site 40	0.23419	0.121384	0.346996
	Site 41	0.234193	0.00933797	0.459048
	Site 42	0.23678	0.131174	0.342386
	Site 43	0.239775	-0.111365	0.590916
	Site 44	0.252107	0.0976522	0.406562
	Site 45	0.253956	0.143453	0.36446
	Site 46	0.254958	-0.292404	0.80232
	Site 47	0.261239	0.206942	0.315537
	Site 48	0.263437	0.169744	0.357131
	Site 49	0.263786	-0.164675	0.692246
	Site 50	0.272462	0.19536	0.349565
	Site 51	0.272794	0.175556	0.370032
	Site 52	0.27885	0.185429	0.372272
	Site 53	0.282834	0.195327	0.370341
	Site 54	0.287005	0.136054	0.437955
	Site 55	0.291229	0.135424	0.447034
	Site 56	0.301058	0.213231	0.388884
	Site 57	0.319591	0.10603	0.533153
	Site 58	0.334144	0.217773	0.450516
	Site 59	0.335866	0.172509	0.499224
	Site 60	0.417522	0.231132	0.603912
	Site 61	0.418441	-0.0708201	0.907703
	Site 62	0.41981	0.188337	0.651283
	Site 63	0.540727	0.238558	0.842896
	Site 64	1.04667	0.616547	1.4768
	Site 65	1.602	1.10812	2.09588

## Sheet: Figure 3a
Figure 3a
		Median	Q1	Q3
	Zooplankton	0.11247	0.0220471	0.230489
	CHB benthos	0.0709075	0.0460527	0.171844
	CSB benthos	0.253956	0.211	0.280842
	Crustacea	0.0971575	-0.0665885	0.215446
	Cephalopods	-0.00299953	-0.147781	0.14846
	Fish	0.238278	0.11875	0.312501

## Sheet: Figure 3b
Figure 3b
		Median	Q1	Q3
	benthic_demersal	0.206189	0.0359399	0.258099
	estuarine	0.41981	0.369701	1.01091
	pelagic	0.169209	0.0519468	0.257783

## Sheet: Figure 3c
Figure 3c
		Median	Q1	Q3
	Baltic Sea	0.171067	0.0994925	0.282196
	Mediterranean Sea	0.0661669	-0.0593427	0.215077
	Northeast Atlantic	0.253956	0.146763	0.284919

## Sheet: Figure 3d
Figure 3d
		Median	Q1	Q3
	Non-enclosed	0.243149	0.11929	0.274308
	Semi-enclosed	0.105354	-0.0515777	0.23678

## Sheet: Figure 5a
Figure 5a
		Median	Q1	Q3
	Non-enclosed	0.243149	0.11929	0.274308
	Semi-enclosed seas	0.105354	-0.0515777	0.23678

## Sheet: Figure 5b
Figure 5b
		Median	Q1	Q3
	Non-enclosed	0.722531	0.560559	0.811418
	Semi-enclosed seas	0.026514	-0.552179	0.524639

## Sheet: Supp Figure 3a
Supplementary Figure 3a
		Median	Q1	Q3
	benthic_demersal	-0.0199574	-0.386681	0.381944
	estuarine	0.359535	-1.60705	1.1856
	pelagic	0.0643516	-0.651581	0.707821

## Sheet: Supp Figure 3b
Supplementary Figure 3b
		Median	Q1	Q3
	Baltic_Kattegat	0.0630338	-0.392448	0.549754
	Mediterranean	-0.0218275	-0.431296	0.417286
	North East Atlantic	0.00074821	-0.425997	0.431598
